# Supplementary material for: Videolaryngoscopy versus Fiberoptic Bronchoscopy for Awake Tracheal Intubation: A Systematic Review and Meta-Analysis of Randomized Controlled Trials
Source: J Clin Med. 2024 May 29;13(11):3186. doi: 10.3390/jcm13113186 (PMC11173084; doi:10.3390/jcm13113186)
Supplement: Supplementary file 1 [file jcm-13-03186-s001.zip]

Archive with 1 entries (1 files):
- jcm-2983057-supplementary.pdf
